# Supplementary material for: Learning from the Implementation of Disability-Inclusive Maternity Care: A Scoping Review
Source: Healthcare (Basel). 2025 Sep 16;13(18):2315. doi: 10.3390/healthcare13182315 (PMC12470062; doi:10.3390/healthcare13182315)
Supplement: Supplementary file 1 [file healthcare-13-02315-s001.zip]

Archive with 3 entries (2 files):
- healthcare-3817667-supplementary/
- healthcare-3817667-supplementary/S1_Search Strategy.pdf
- healthcare-3817667-supplementary/S2_PRISMAChecklist.pdf
